# Supplementary material for: Global expression analysis of the brown alga Ectocarpus siliculosus (Phaeophyceae) reveals large-scale reprogramming of the transcriptome in response to abiotic stress
Source: Genome Biol. 2009 Jun 16;10(6):R66. doi: 10.1186/gb-2009-10-6-r66 (PMC2718500; doi:10.1186/gb-2009-10-6-r66)
Supplement: Additional data file 2 — P indicates the probability of this pathway being actually over-represented in the two datasets (5% FDR and 10% FDR). The column FDR refers to the FDR that was applied when identifying the significantly regulated transcripts used for this analysis. [file gb-2009-10-6-r66-S2.xls]

## Sheet: KOBAS
Transcripts more abundant in total RNA samples
Pathway	p(FDR 5%)	p(FDR 10%)
Ribosome	<0.0001	<0.0001
Ubiquinone biosynthesis	0.000179961	0.000295386
Oxidative phosphorylation	0.00158454	0.00336394
Photosynthesis	0.00168126	0.00271356

## Sheet: GOPET
Transcripts more abundant in total RNA samples
FDR<	Function	GO term	in set	total	genes	p
0.05	binding	GO:0005488	27	3216	CL7033CONTIG1, LQ0AAB35YD11FM1.SCF, CL135CONTIG1, LQ0AAB81YA06FM1.SCF, CL3064CONTIG1, LQ0AAB101YJ03FM1.SCF, CL751CONTIG1, CL4243CONTIG1, LQ0AAB69YJ24FM1.SCF, CL224CONTIG1, LQ0AAB77YE06FM1.SCF, LQ0AAA13YK08FM1.SCF, LQ0AAB12YH17FM1.SCF, LQ0AAB2YK10FM1.SCF, LQ0AAB4YM02FM1.SCF, CL6993CONTIG1, LQ0AAA15YD10FM1.SCF, CL4196CONTIG1, CL5353CONTIG1, CL5744CONTIG1, LQ0AAB28YJ10FM1.SCF, CL107CONTIG10, LQ0AAA8…	0.004883
0.1	RNA binding	GO:0003723	10	484	LQ0AAB81YA06FM1.SCF, CL3064CONTIG1, LQ0AAB101YJ03FM1.SCF, CL4243CONTIG1, CL224CONTIG1, LQ0AAB77YE06FM1.SCF, LQ0AAA13YK08FM1.SCF, LQ0AAB12YH17FM1.SCF, LQ0AAB4YM02FM1.SCF, LQ0AAB28YJ10FM1.SCF,	0.002049
0.05	RNA binding	GO:0003723	10	484	LQ0AAB81YA06FM1.SCF, CL3064CONTIG1, LQ0AAB101YJ03FM1.SCF, CL4243CONTIG1, CL224CONTIG1, LQ0AAB77YE06FM1.SCF, LQ0AAA13YK08FM1.SCF, LQ0AAB12YH17FM1.SCF, LQ0AAB4YM02FM1.SCF, LQ0AAB28YJ10FM1.SCF,	0.0003566
0.1	satellite DNA binding	GO:0003696	2	6	LQ0AAB38YJ21FM1.SCF, CL6826CONTIG1,	0.0007661
0.1	rRNA binding	GO:0019843	5	89	LQ0AAB81YA06FM1.SCF, CL3064CONTIG1, LQ0AAB101YJ03FM1.SCF, CL4243CONTIG1, LQ0AAB77YE06FM1.SCF,	0.0004301
0.05	rRNA binding	GO:0019843	5	89	LQ0AAB81YA06FM1.SCF, CL3064CONTIG1, LQ0AAB101YJ03FM1.SCF, CL4243CONTIG1, LQ0AAB77YE06FM1.SCF,	0.0001595
0.05	DNA polymerase activity	GO:0034061	4	87	LQ0AAA13YK08FM1.SCF, LQ0AAB12YH17FM1.SCF, LQ0AAB43YL07FM1.SCF, LQ0AAB4YM02FM1.SCF,	0.001638
0.1	RNA-directed DNA polymerase activity	GO:0003964	4	55	LQ0AAA13YK08FM1.SCF, LQ0AAB12YH17FM1.SCF, LQ0AAB43YL07FM1.SCF, LQ0AAB4YM02FM1.SCF,	0.0006403
0.05	RNA-directed DNA polymerase activity	GO:0003964	4	55	LQ0AAA13YK08FM1.SCF, LQ0AAB12YH17FM1.SCF, LQ0AAB43YL07FM1.SCF, LQ0AAB4YM02FM1.SCF,	0.0002871
0.1	telomerase activity	GO:0003720	4	44	LQ0AAA13YK08FM1.SCF, LQ0AAB12YH17FM1.SCF, LQ0AAB43YL07FM1.SCF, LQ0AAB4YM02FM1.SCF,	0.0002701
0.05	telomerase activity	GO:0003720	4	44	LQ0AAA13YK08FM1.SCF, LQ0AAB12YH17FM1.SCF, LQ0AAB43YL07FM1.SCF, LQ0AAB4YM02FM1.SCF,	0.0001197
0.1	telomeric template RNA reverse transcriptase activity	GO:0003721	4	44	LQ0AAA13YK08FM1.SCF, LQ0AAB12YH17FM1.SCF, LQ0AAB43YL07FM1.SCF, LQ0AAB4YM02FM1.SCF,	0.0002701
0.05	telomeric template RNA reverse transcriptase activity	GO:0003721	4	44	LQ0AAA13YK08FM1.SCF, LQ0AAB12YH17FM1.SCF, LQ0AAB43YL07FM1.SCF, LQ0AAB4YM02FM1.SCF,	0.0001197
0.05	structural molecule activity	GO:0005198	6	231	LQ0AAB81YA06FM1.SCF, CL3064CONTIG1, LQ0AAB101YJ03FM1.SCF, CL4243CONTIG1, LQ0AAB77YE06FM1.SCF, CL123CONTIG1,	0.002124
0.1	structural constituent of ribosome	GO:0003735	6	164	LQ0AAB81YA06FM1.SCF, CL3064CONTIG1, LQ0AAB101YJ03FM1.SCF, CL4243CONTIG1, LQ0AAB77YE06FM1.SCF, CL123CONTIG1,	0.001102
0.05	structural constituent of ribosome	GO:0003735	6	164	LQ0AAB81YA06FM1.SCF, CL3064CONTIG1, LQ0AAB101YJ03FM1.SCF, CL4243CONTIG1, LQ0AAB77YE06FM1.SCF, CL123CONTIG1,	0.0003525
Transcripts more abundant in mRNA samples
FDR<	Function	GO term	in set	total	genes	p
0.1	sulfur amino acid transmembrane transporter activity	GO:0000099	2	6	LQ0AAB18YB08FM1.SCF, LQ0AAB16YJ01FM3.SCF,	0.0002779
