# Supplementary material for: Global expression analysis of the brown alga Ectocarpus siliculosus (Phaeophyceae) reveals large-scale reprogramming of the transcriptome in response to abiotic stress
Source: Genome Biol. 2009 Jun 16;10(6):R66. doi: 10.1186/gb-2009-10-6-r66 (PMC2718500; doi:10.1186/gb-2009-10-6-r66)
Supplement: Additional data file 4 — Q represents the q-value, that is, the expected proportion of false positives incurred when the pathway is considered significant. It is given for the two datasets containing genes considered to be significantly regulated at FDRs of 5% and 10%. Pathways significant at q-values < 0.05 are highlighted in boldface; pathways not known to be present in E. siliculosus and thus representing possible artifacts of the automatic annotation are shown in grey. [file gb-2009-10-6-r66-S4.xls]

## Sheet: KOBAS_results
Condition	Direction	Pathway	Q(5%)	Q(10%)
Hyper	DOWN	Translation factors	<0.01	<0.01
		Novobiocin biosynthesis	0.0526978	0.0789322
		Valine, leucine and isoleucine biosynthesis	0.00753849	0.116901
		Arginine and proline metabolism	0.0435935	0.115382
		Phenylalanine, tyrosine and tryptophan biosynthesis	0.046689	0.116901
		Aminoacyl-tRNA biosynthesis	0.046689	0.375138
		Type I diabetes mellitus	0.0526978	0.182725
		Glutamate metabolism	0.0926376	0.288908
		Chaperones and folding catalysts	0.277731	0.0926034
	UP	Fatty acid metabolism	0.0207494	<0.01
		Valine, leucine and isoleucine degradation	0.0508107	<0.01
		Caprolactam degradation	0.0207494	0.075573
		Ribosome	0.132131	<0.01
		Fatty acid elongation in mitochondria	0.132131	0.0413317
		Bile acid biosynthesis	0.132131	0.0566633
		Other transporters	0.306647	0.075573
Hypo	DOWN	Glutamate metabolism	<0.01	0.0254621
		Photosynthesis proteins	0.00600111	0.00837064
		Porphyrin and chlorophyll metabolism	0.0425791	0.0254621
		Valine, leucine and isoleucine biosynthesis	0.0704723	0.0254621
		Photosynthesis - antenna proteins	0.0895321	0.0419079
		Urea cycle and metabolism of amino groups	0.0521737	0.047214
		Arginine and proline metabolism	0.0425791	0.10355
		Photosynthesis	0.0793606	0.104288
		Phenylalanine, tyrosine and tryptophan biosynthesis	0.122293	0.0254621
		Novobiocin biosynthesis	0.10743	0.0527774
		Alanine and aspartate metabolism	0.0564139	0.202299
	UP	SNARE interactions in vesicular transport	<0.01	<0.01
		SNAREs	<0.01	<0.01
		Proteasome	0.030328	0.0811329
		Other enzymes	0.480889	0.0564412
		Regulation of actin cytoskeleton	0.204705	0.0564412
Oxi	DOWN	Porphyrin and chlorophyll metabolism	<0.01	<0.01
		Photosynthesis proteins	0.00785039	0.0039161
		Photosynthesis	<0.01	0.0547426
		Fluorene degradation	0.0436169	0.262209
		Glutamate metabolism	0.557607	0.0932573
	UP	SNAREs	<0.01	<0.01
		SNARE interactions in vesicular transport	<0.01	<0.01
		Benzoate degradation via CoA ligation	<0.01	0.0106551
		Glycerophospholipid metabolism	0.0623779	0.0440471
		Inositol phosphate metabolism	0.0623779	0.328643
		Other enzymes	0.0623779	0.199663
